# Supplementary material for: Behavioral heterogeneity in quorum sensing can stabilize social cooperation in microbial populations
Source: BMC Biol. 2019 Mar 6;17:20. doi: 10.1186/s12915-019-0639-3 (PMC6889464; doi:10.1186/s12915-019-0639-3)
Supplement: Supplementary file 4 — Dataset S1. Single nucleotide polymorphism sites of conditional defection strain different from that of cooperation strain. (XLSX 10 kb) [file 12915_2019_639_MOESM4_ESM.xlsx]

## Sheet: CD_PA6vsRefC
Additional file 4: Dataset S1. Single nucleotide polymorphism sites of conditional defection strain different from that of cooperation strain
#mutation: 1: nonsynonymous 0: synonymous
Position	strand	Ref_base<->sample_base	Codon_mutate	AA_mutate	Mutation#	Gene_id	Description
789409	+	C->G	GCC->GGC	A->G	1	PA0718	hypothetical protein of bacteriophage Pf1
789439	+	T->C	GTC->GCC	V->A	1	PA0718	hypothetical protein of bacteriophage Pf1
789473	+	C->T	GAC->GAT	D->D	0	PA0718	hypothetical protein of bacteriophage Pf1
789476	+	T->C	TGT->TGC	C->C	0	PA0718	hypothetical protein of bacteriophage Pf1
794674	+	A->G	AAA->AAG	K->K	0	PA0727	hypothetical protein of bacteriophage Pf1
794675	+	C->T	CTC->TTC	L->F	1	PA0727	hypothetical protein of bacteriophage Pf1
794827	+	T->C	AAT->AAC	N->N	0	PA0727	hypothetical protein of bacteriophage Pf1
795433	+	A->G	GAA->GAG	E->E	0	PA0727	hypothetical protein of bacteriophage Pf1
795434	+	A->G	AGC->GGC	S->G	1	PA0727	hypothetical protein of bacteriophage Pf1
795436	+	C->A	AGC->AGA	S->R	1	PA0727	hypothetical protein of bacteriophage Pf1
795442	+	G->T	AAG->AAT	K->N	1	PA0727	hypothetical protein of bacteriophage Pf1
795443	+	C->G	CTG->GTG	L->V	1	PA0727	hypothetical protein of bacteriophage Pf1
795448	+	G->C	CTG->CTC	L->L	0	PA0727	hypothetical protein of bacteriophage Pf1
795449	+	A->T	AGC->TGC	S->C	1	PA0727	hypothetical protein of bacteriophage Pf1
795450	+	G->C	AGC->ACC	S->T	1	PA0727	hypothetical protein of bacteriophage Pf1
795455	+	A->G	ACG->GCG	T->A	1	PA0727	hypothetical protein of bacteriophage Pf1
795456	+	C->A	ACG->AAG	T->K	1	PA0727	hypothetical protein of bacteriophage Pf1
795460	+	G->C	GCG->GCC	A->A	0	PA0727	hypothetical protein of bacteriophage Pf1
795461	+	G->A	GTC->ATC	V->I	1	PA0727	hypothetical protein of bacteriophage Pf1
795463	+	C->G	GTC->GTG	V->V	0	PA0727	hypothetical protein of bacteriophage Pf1
795466	+	C->T	TAC->TAT	Y->Y	0	PA0727	hypothetical protein of bacteriophage Pf1
795469	+	T->C	GAT->GAC	D->D	0	PA0727	hypothetical protein of bacteriophage Pf1
795470	+	C->G	CCG->GCG	P->A	1	PA0727	hypothetical protein of bacteriophage Pf1
795472	+	G->C	CCG->CCC	P->P	0	PA0727	hypothetical protein of bacteriophage Pf1
795754	+	G->C	CTG->CTC	L->L	0	PA0727	hypothetical protein of bacteriophage Pf1
795766	+	G->C	CGG->CGC	R->R	0	PA0727	hypothetical protein of bacteriophage Pf1
4212201	+	A->G	CAC->CGC	H->R	1	PA3760	N-Acetyl-D-Glucosamine phosphotransferase system transporter
